# Supplementary material for: Impact of Rare Sugar D-Allulose on Hardening of Starch Gels during Refrigerated Storage
Source: Foods. 2024 Jul 11;13(14):2183. doi: 10.3390/foods13142183 (PMC11275381; doi:10.3390/foods13142183)
Supplement: Supplementary file 1 [file foods-13-02183-s001.zip]

Archive with 1 entries (1 files):
- foods-3080529-supplementary.pdf
